# Supplementary material for: Identifying and Addressing the Underlying Core Problems in Healthcare Environments: An Illustration Using an Emergency Department Game
Source: Int J Environ Res Public Health. 2021 Sep 25;18(19):10083. doi: 10.3390/ijerph181910083 (PMC8507676; doi:10.3390/ijerph181910083)
Supplement: Supplementary file 1 [file ijerph-18-10083-s001.zip]

Archive with 1 entries (1 files):
- ijerph-1360746-supplementary.pdf
